# Supplementary material for: Transcriptome Analysis and Identification of Chemosensory Genes in Baryscapus dioryctriae (Hymenoptera: Eulophidae)
Source: Insects. 2022 Nov 29;13(12):1098. doi: 10.3390/insects13121098 (PMC9780838; doi:10.3390/insects13121098)
Supplement: Supplementary file 1 [file insects-13-01098-s001.zip]

Archive with 1 entries (1 files):
- insects-2000003-supplementary.pdf
